# Supplementary material for: Removal of the Basic and Diazo Dyes from Aqueous Solution by the Frustules of Halamphora cf. salinicola (Bacillariophyta)
Source: Mar Drugs. 2023 May 19;21(5):312. doi: 10.3390/md21050312 (PMC10223004; doi:10.3390/md21050312)
Supplement: Supplementary file 1 [file marinedrugs-21-00312-s001.zip]

Archive with 1 entries (1 files):
- marinedrugs-2413889-supplementary.pdf
